# Supplementary material for: Effects of Quercitrin on PRV-Induced Secretion of Reactive Oxygen Species and Prediction of lncRNA Regulatory Targets in 3D4/2 Cells
Source: Antioxidants (Basel). 2022 Mar 25;11(4):631. doi: 10.3390/antiox11040631 (PMC9031018; doi:10.3390/antiox11040631)
Supplement: Supplementary file 1 [file antioxidants-11-00631-s001.zip]

Archive with 1 entries (1 files):
- antioxidants-1614568-supplementary.pdf
